# Supplementary material for: Downregulation of Iron–Sulfur Cluster Biogenesis May Contribute to Hyperglycemia-Mediated Diabetic Peripheral Neuropathy in Murine Models
Source: Antioxidants (Basel). 2024 Aug 26;13(9):1036. doi: 10.3390/antiox13091036 (PMC11446412; doi:10.3390/antiox13091036)
Supplement: Supplementary file 1 [file antioxidants-13-01036-s001.zip]

Archive with 1 entries (1 files):
- antioxidants-3097158-supplementary.pdf
